# Supplementary material for: Fibrochondrogenic potential of synoviocytes from osteoarthritic and normal joints cultured as tensioned bioscaffolds for meniscal tissue engineering in dogs
Source: PeerJ. 2014 Sep 30;2:e581. doi: 10.7717/peerj.581 (PMC4183955; doi:10.7717/peerj.581)
Supplement: Supplemental Information 1 — Data sheet showing cell viability, ECM content, gene expression, and histologic scores for tensioned bioscaffolds originating from cell harvested from normal and osteoarthritic joints. [file peerj-02-581-s001.xlsx]

## Sheet: Data sheet
		CELL VIABILITY				EXTRACELLULAR MATRIX CONTENT									GENE EXPRESSION							HISTOLOGIC SCORES
Patient Name		Cell harvest viability	Viability: Monolayer culture- Passage 2	Viability: Monolayer culture Passage 3	Viability: Monolayer culture Passage 4	Total Dry Weight (ug)	Total GAG (ug)	%GAG of Dry Weight (Total GAG/Dry Weight)	Total Collagen (Total Hyp (ug) X 7.69)	%Collagen per Dry Weight (Total Collagen/ Dry wt)x 100%	dsDNA (ug)	% dsDNA (total dsDNA/ Dry wt.)	GAG chondrogenic index	Collagen index	Mean Ct: IL-6	Mean Ct: TNF-alpha	Mean Ct: COLLLAGEN-1	Mean Ct: COLLAGEN- 2	Mean Ct: AGGRECAN	Mean Ct: SOX-9	Mean Ct: GAPDH	Collagen I ECM (1:mild; 2:moderate; 3:strong)	Collagen I ECM (1<10%; 2:10-50%; 3:>50%)	Collagen I ECM comb	Collagen I IC (1:mild; 2:moderate; 3:strong)	Collagen I IC (1<10%; 2:10-50%; 3:>50%)	Collagen I IC comb	Collagen II ECM (1:mild; 2:moderate; 3:strong)	Collagen II ECM (1<10%; 2:10-50%; 3:>50%)	Collagen II ECM comb	Collagen II IC (1:mild; 2:moderate; 3:strong)	Collagen II IC (1<10%; 2:10-50%; 3:>50%)	Collagen II IC comb	ASM (IC) (1:mild; 2:moderate; 3:strong)	ASM (IC) (1<10%; 2:10-50%; 3:>50%)	GAG (1:mild; 2:moderate; 3:strong)	GAG (1<10%; 2:10-50%; 3:>50%)	Collagen I (1:mild; 2:moderate; 3:strong)	Collagen I (1<10%; 2:10-50%; 3:>50%)	Collagen I multiplied	Collagen II (1:mild; 2:moderate; 3:strong)	Collagen II (1<10%; 2:10-50%; 3:>50%)	Collagen II multiplied	ASM combined	GAG combined	macrophages
SadieSynDC	0	0.99	.	.	0.992599	39950	848	2.12991	7859.08	19.6723	35.55	0.0891043	23.8537	221.071	.	.	.	.	.	.	.	2	2	4	2	2	4	0	0	0	2	2.5	5	2	1	0	0	2	2	4	1	1.25	2.5	2	0	0
Luke	0	0.995	.	.	0.993139	49900	841	1.68537	9629.85	19.2983	58.8	0.117836	14.3027	163.773	.	.	.	.	.	.	.	3	3	9	3	3	9	1	3	3	2	2.5	5	3	2	1.5	1.5	3	3	9	1.5	2.75	4	6	2.25	0
Daisy	0	0.997	.	.	0.986985	27500	378	1.37455	2576.46	9.36895	10.8	0.0392727	35	238.561	27.9537	35.7734	19.5457	40.5811	25.5568	29.7969	21.429	3	3	9	2	3	6	1	3	3	2	2.5	5	3	2	1	1	2.5	3	7.5	1.5	2.75	4	6	1	0
Jessie	0	1	.	.	0.987342	34100	604	1.73786	3034.85	9.52132	44.05	0.118476	13.7117	68.8955	28.8809	36.507	19.2546	40.0653	25.4703	29.471	22.489	3	3	9	2	3	6	1	3	3	2	2.5	5	3	2	1	1	2.5	3	7.5	1.5	2.75	4	6	1	0
Bo	0	1	.	.	0.981337	34200	642	1.87719	2207.85	6.45569	37.4	0.109357	17.1658	59.0333	27.3716	41.9732	20.8902	40.2729	27.7597	29.6604	20.9263	3	3	9	3	2	6	1	3	3	2	2.5	5	3	2	1	1	3	2.5	7.5	1.5	2.75	4	6	1	0
Rocket	0	0.997	.	.	0.991334	50400	789	1.56292	3819.31	7.9895	97.5	0.193525	8.09231	39.1724	29.8518	34.9449	18.0409	36.2616	26.8997	29.7481	20.9443	2	3	6	2	2	4	1	3	3	2	2.5	5	3	1	0	0	2	2.5	5	1.5	2.75	4	3	0	0
Clancy	1	1	.	.	.	25300	748	2.95652	5787.65	22.8761	28.15	0.111265	26.5719	205.6	29.60441812709902	36.75391926488183	19.805916776818286	19.414321442668527	21.976002679795354	27.2823	20.542679482708195	3	3	9	2	3	6	2	3	6	1.5	2	3	3	3	2.5	2	2.5	3	7.5	1.75	2.5	4.5	9	5	0
Bruiser	1	1	1	0.978261	0.993902	11800	348	2.94915	3589.54	30.4198	45.05	0.38178	7.72475	79.679	.	.	.	.	.	.	.	2	3	6	2	3	6	1	3	3	2	2	4	3	3	1.5	2	2	3	6	1.5	2.5	3.5	9	3	0
Gus	1	1	1	1	0.997409	19000	396	2.08102	4010.57	21.047	41.4	0.217375	9.56522	96.8736	33.096	36.841	16.5513	37.2018	27.9654	30.9671	22.0488	1	3	3	2	2	4	1	2	2	2	2	4	3	3	1.5	2	1.5	2.5	3.5	1.5	2	3	9	3	0
Kona	1	1	.	.	.	13100	347	2.64885	2678.12	20.4437	39.45	0.301145	8.79594	67.8864	30.2681	36.5067	20.9296	33.9735	29.2332	31.9423	21.6185	1	3	3	1	3	3	2	2	4	2	2	4	3	3	1.5	2	1	3	3	2	2	4	9	3	0
Rocky	1	1	.	.	.	10266.7	205.667	2.29841	1482.99	15.9732	30.8167	0.378738	6.67388	48.123	27.7301	35.5434	25.9262	37.2162	34.9339	33.5908	22.9456	2	3	6	2.5	3	7.5	1	2	2	2	2	4	1	3	1	2	2.25	3	6.75	1.5	2	3	3	2	0
Jazz	1	0.98	1	1	1	26200	360	1.84079	5733.05	29.6407	25.9333	0.134295	13.8817	221.069	33.8466	40	20.3295	35.4756	27.8741	30.1657	21.452	1	3	3	1	3	3	0	0	0	0	0	0	2	2	1	1	1	3	3	0	0	0	4	1	0
Duggan	1	0.99308	0.973109	0.989091	0.98813	50100	640	1.28	4983.75	9.9476	45.1	0.0009002	14.1907	110.504	34.01262782235114	36.818661532806715	15.1034	27.4464797805293	26.711144912266366	28.9825	22.238742973478434	2	3	6	2.5	3	7.5	1	2	2	1.5	2	3	2	3	1.5	2	2.25	3	6.75	1.25	2	2.5	6	3	0
Balki	1	1	1	0.962796	0.983356	16800	262	1.58941	1222.71	7.78212	14.385	0.0915885	18.2134	84.999	40	40	19.350880476066767	29.70080924918422	23.56707719383556	25.7327	19.49495511106424	2	3	6	2	3	6	1	1	1	1.5	2	3	3	3	1.5	2	2	3	6	1.25	1.5	2	9	3	0
Uschi	1	1	0.992278	0.996377	0.99046	32100	471.625	1.66417	3575.85	11.1808	34	0.107018	13.8713	105.172	33.720975093266055	36.6059923810465	15.56444081528393	31.02213556897733	26.135334938011567	30.6437	22.15398952150217	1	3	3	2	3	6	0	0	0	2	2	4	3	3	1.5	2	1.5	3	4.5	1	1	2	9	3	0
Ripley	1	1	1	0.997101	0.993673	28300	465.75	1.66878	2487.72	8.8595	54.95	0.194729	8.47589	45.2723	35.33847033855891	35.2126776379984	14.7716	35.45728267391987	26.316129839421563	28.7343	21.329276173584784	2	3	6	2	3	6	0	0	0	1	2	2	3	3	1.5	2	2	3	6	0.5	1	1	9	3	0
Brie	1	1	0.995763	0.989994	0.995798	29150	539	1.85347	2968.34	10.1838	66.35	0.228503	8.12359	44.7376	34.22887753843492	37.24964229357569	15.652751418701584	37.91825248041379	27.425040875094343	30.7814	21.84521246634502	2	3	6	2.5	3	7.5	1	2	2	1.5	2	3	3	3	1.5	1.5	2.25	3	6.75	1.25	2	2.5	9	2.25	0
Riley	1	1	0.997361	0.998663	0.987061	28750	477.5	1.65957	2995.26	10.4219	82.15	0.285491	5.81254	36.4608	.	.	.	.	.	.	.	2	3	6	2	3	6	1	1	1	1	2	2	3	3	1.5	2	2	3	6	1	1.5	1.5	9	3	0
Normal means		0.9965			0.988789	39341.7	683.667	1.72797	4854.56	12.051	47.35	0.111262	18.6877	131.751	28.5145	37.2996	19.4329	39.2952	26.4216	29.6691	21.4471	2.66667	2.83333	7.66667	2.33333	2.5	5.83333	0.833333	2.5	2.5	2	2.5	5	2.83333	1.66667	0.75	0.75	2.5	2.66667	6.75	1.41667	2.5	3.75	4.83333	0.875	0
Osteoarthritic means		0.997757			0.992199	24238.9	438.378	2.04085	3459.63	16.5647	42.3113	0.202736	11.8251	95.5314	32.9882	37.7782	18.9353	35.9668	30.0016	29.8823	22.0162	1.75	3	5.25	1.95833	2.91667	5.70833	0.916667	1.5	1.91667	1.5	1.83333	3	2.66667	2.91667	1.5	1.875	1.85417	2.95833	5.47917	1.20833	1.66667	2.45833	7.83333	2.85417	0
P- value		0.591616			0.207435	0.0101319	0.0199229	0.122908	0.337119	0.200193	0.710313	0.036265	0.149628	0.390369	0.0954447	0.805518	0.796979	0.043325	0.118752	0.775064	0.295201	0.00620804	0.363217	0.0445203	0.173136	0.128093	0.889988	0.748314	0.124234	0.429664	0.0151794	0.00208619	0.000129402	0.517272	0.00108322	0.0285999	0.00485834	0.0175318	0.143681	0.186493	0.25763	0.0251059	0.0101945	0.0100855	0.00076565	0

## Sheet: Gene Expression data
NORMAL DOGS
OA DOGS						OA - Normal Dosage		Mean	0.2217	6.1514	-0.1978	2.7821	-4.2507	0.5708
								SEM	0.6262	2.1622	0.8234	1.3882	1.0062	1.3515
							2-log	Mean	1.16611	71.0814	-1.14695	6.87853	-19.0365	1.48535
								SEM	1.54349	4.47597	1.76957	2.61752	2.00861	2.55177
								95% U	-1.1364	1.776	-2.804	0.0839	-6.5268	-4.8088
								95% L	1.5797	10.5267	2.4084	5.4803	-1.9746	5.9505
							2-log	95% U	-2.19832	3.42475	-6.98374	1.05988	-92.2067	-28.0281
								95% L	2.98908	1475.21	5.30885	44.6411	-3.93019	61.8414
								Pooled	0.7315	0.0216	0.8162	0.0761	0.0022	0.6827
						P-value		Satterthwaite	0.715	0.0123	0.844	0.0446	0.0014	0.7669
								Unequal Variance	0.7594	0.2412	0.1785	0.3876	0.5896	0.011
